# Supplementary material for: Fecal glucocorticoid metabolites reflect hypothalamic–pituitary–adrenal axis activity in muskoxen (Ovibos moschatus)
Source: PLoS One. 2021 Apr 14;16(4):e0249281. doi: 10.1371/journal.pone.0249281 (PMC8046187; doi:10.1371/journal.pone.0249281)
Supplement: S3 File — (XLSX) [file pone.0249281.s005.xlsx]

## Sheet: Sheet1
time_post_injection	animal	fecal_cortisol	fecal_corticosterone	season	experimental_group
0	MX-1169	52.3288	22.2976	winter	ACTH
4.12	MX-1169	44.1424	26.0016	winter	ACTH
4.82	MX-1169	88.3784	27.0912	winter	ACTH
7	MX-1169	49.644	31.4296	winter	ACTH
24.58	MX-1169	52.1392	21.2596	winter	ACTH
32.58	MX-1169	40.48	46.2416	winter	ACTH
47	MX-1169	55.0184	81.2584	winter	ACTH
55.25	MX-1169	47.776	110.255	winter	ACTH
70.5	MX-1169	53.5128	105.606	winter	ACTH
94.83	MX-1169	39.536	28.1932	winter	ACTH
0	MX-1169	38.6688	4.5836	summer	ACTH
7.23	MX-1169	51.6024	133.58	summer	ACTH
20.07	MX-1169	65.9168	8.6796	summer	ACTH
22.02	MX-1169	66.88	5.8504	summer	ACTH
30.82	MX-1169	83.1448	7.9192	summer	ACTH
46.32	MX-1169	70.6912	6.1916	summer	ACTH
55.32	MX-1169	79.0016	10.5668	summer	ACTH
68.78	MX-1169	48.0456	6.7784	summer	ACTH
91.15	MX-1169	140.938	14.8808	summer	ACTH
0	MX-741	89.8208	6.4304	summer	ACTH
6.65	MX-741	93.7464	21.0596	summer	ACTH
22.4	MX-741	108.352	6.0204	summer	ACTH
30.75	MX-741	152.545	7.4856	summer	ACTH
46.82	MX-741	103.909	6.2212	summer	ACTH
53.9	MX-741	103.486	9.5364	summer	ACTH
69.15	MX-741	104.552	10.0016	summer	ACTH
92.27	MX-741	140.282	11.1672	summer	ACTH
0	MX-741	42.2288	30.1284	winter	ACTH
2.65	MX-741	41.5408	23.87	winter	ACTH
5.72	MX-741	37.0352	20.6728	winter	ACTH
7.38	MX-741	43.4192	27.1696	winter	ACTH
24.5	MX-741	53.9416	35.1028	winter	ACTH
32.05	MX-741	50.4416	19.0184	winter	ACTH
48.22	MX-741	42.9648	20.8824	winter	ACTH
54.95	MX-741	36.7344	34.5704	winter	ACTH
71.47	MX-741	48.0424	23.3116	winter	ACTH
95.75	MX-741	42.1136	21.8704	winter	ACTH
0	MX-283	49.7568	7.2172	summer	control
6.92	MX-283	44.1448	8.756	summer	control
22.05	MX-283	101.834	7.1728	summer	control
29.05	MX-283	56.4312	4.5704	summer	control
45.48	MX-283	63.3264	9.0428	summer	control
53.33	MX-283	74.9992	8.6672	summer	control
68.87	MX-283	66.124	5.228	summer	control
90.75	MX-283	66.4768	8.406	summer	control
2.6	MX-283	100.536	16.992	winter	ACTH
4.93	MX-283	49.3784	21.5548	winter	ACTH
24.17	MX-283	61.964	19.6628	winter	ACTH
33	MX-283	44.04	17.3332	winter	ACTH
47.17	MX-283	50.5312	55.9044	winter	ACTH
54.92	MX-283	37.2568	17.6244	winter	ACTH
70.67	MX-283	31.1656	21.0084	winter	ACTH
95	MX-283	130.264	22.892	winter	ACTH
0	MX-740	80.4968	9.3552	summer	control
8.05	MX-740	175.199	9.7148	summer	control
24.75	MX-740	134.987	5.1528	summer	control
32.15	MX-740	129.706	12.1588	summer	control
48.53	MX-740	161.728	14.436	summer	control
56.38	MX-740	151.154	13.926	summer	control
72.32	MX-740	120.054	8.9708	summer	control
94.08	MX-740	149.478	31.5448	summer	control
0	MX-621	110.655	11.3324	summer	ACTH
8.42	MX-621	94.0168	3.638	summer	ACTH
24.08	MX-621	80.7384	3.6984	summer	ACTH
33.17	MX-621	92.5848	4.0112	summer	ACTH
47.58	MX-621	88.7072	4.602	summer	ACTH
55.75	MX-621	108.144	5.7552	summer	ACTH
72	MX-621	105.87	8.034	summer	ACTH
96	MX-621	76.42	6.888	summer	ACTH
1.57	MX-621	41.6008	36.7804	winter	ACTH
29.8	MX-621	44.2128	47.5516	winter	ACTH
45.33	MX-621	65.1784	62.2132	winter	ACTH
53.12	MX-621	48.4872	58.1396	winter	ACTH
69.03	MX-621	47.1352	22.5576	winter	ACTH
98.83	MX-621	39.4792	24.3548	winter	ACTH
0	MX-740	41.008	36.9316	winter	ACTH
3.17	MX-740	48.9376	34.286	winter	ACTH
24.17	MX-740	34.7112	27.0676	winter	ACTH
32.42	MX-740	39.1152	29.7596	winter	ACTH
52.5	MX-740	43.5944	41.6764	winter	ACTH
55	MX-740	42.756	21.2416	winter	ACTH
74.33	MX-740	45.4984	26.2304	winter	ACTH
96.42	MX-740	35.204	24.6176	winter	ACTH
0	MX-738	92.0696	10.6676	summer	ACTH
7.03	MX-738	101.846	17.5304	summer	ACTH
23.12	MX-738	131.623	6.4492	summer	ACTH
32.58	MX-738	107.686	8.6812	summer	ACTH
46.12	MX-738	79.7096	6.7116	summer	ACTH
57.37	MX-738	111.074	10.602	summer	ACTH
71.12	MX-738	82.9288	8.0152	summer	ACTH
93.17	MX-738	90.684	10.828	summer	ACTH
0	MX-597	44.188	10.1548	summer	ACTH
7.67	MX-597	48.0088	6.4676	summer	ACTH
24.87	MX-597	62.092	8.684	summer	ACTH
31.7	MX-597	38.3888	9.77	summer	ACTH
48.25	MX-597	40.8784	15.3384	summer	ACTH
55	MX-597	59.0208	89.0032	summer	ACTH
70.33	MX-597	51.2216	23.5428	summer	ACTH
93.37	MX-597	45.2752	28.81	summer	ACTH
0.15	MX-620	41.6776	47.6348	winter	ACTH
3.2	MX-620	40.268	43.6752	winter	ACTH
22	MX-620	23.316	33.7056	winter	ACTH
30.5	MX-620	33.8848	31.908	winter	ACTH
47	MX-620	35.7216	44.7288	winter	ACTH
53.93	MX-620	45.6192	40.2644	winter	ACTH
68.5	MX-620	29.9608	42.5816	winter	ACTH
92.5	MX-620	31.8096	35.896	winter	ACTH
